# Supplementary material for: Dilation of fusion pores by crowding of SNARE proteins
Source: eLife. 2017 Mar 27;6:e22964. doi: 10.7554/eLife.22964 (PMC5404929; doi:10.7554/eLife.22964)
Supplement: Figure 5—source data 1. — Multiple pairwise comparisons of the group means were performed using 1-way analysis of variance (ANOVA) and a multiple comparison test using Matlab. The zipped file includes a matlab file (Figure 5a_FusionPoresPerMin_vs_vNLPcopies.mat) containing the fusion rate data and the results of the ANOVA and multiple comparison tests. Three figures summarize the test results (Figure 5a_ANOVAtable.fig, Figure 5a_ANOVAboxplot.fig, and Figure 5a_multcompare.fig). The analysis procedure and the results are explained in the pdf file Figure 5a_FusionRateAnalysis_summary.pdf. DOI: http://dx.doi.org/10.7554/eLife.22964.013 [file elife-22964-fig5-data1.zip]

Archive with 5 entries (5 files):
- Fig5-SourceData1/Fig5a_ANOVAboxplot.fig
- Fig5-SourceData1/Fig5a_ANOVAtable.fig
- Fig5-SourceData1/Fig5a_FusionPoresPerMin_vs_vNLPcopies.mat
- Fig5-SourceData1/Fig5a_FusionRateAnalysis_summary.pdf
- Fig5-SourceData1/Fig5a_multcompareFig.fig
